# Supplementary material for: Early Transport Patterns and Influencing Factors of Different Stocks of Uroteuthis edulis in the East China Sea
Source: Animals (Basel). 2024 Mar 19;14(6):941. doi: 10.3390/ani14060941 (PMC10967503; doi:10.3390/ani14060941)
Supplement: Supplementary file 1 [file animals-14-00941-s001.zip]

Archive with 1 entries (1 files):
- animals-2831731-supplementary.pdf
